# Supplementary material for: Aberrant Expression of Long Non Coding RNA HOTAIR and De-Regulation of the Paralogous 13 HOX Genes Are Strongly Associated with Aggressive Behavior of Gastro-Entero-Pancreatic Neuroendocrine Tumors
Source: Int J Mol Sci. 2021 Jun 30;22(13):7049. doi: 10.3390/ijms22137049 (PMC8268982; doi:10.3390/ijms22137049)
Supplement: Supplementary file 1 [file ijms-22-07049-s001.zip]

Archive with 1 entries (1 files):
- ijms-1268473-supplementary.pdf
